# Supplementary material for: Motor Performance in Male Youth Soccer Players: A Systematic Review of Longitudinal Studies
Source: Sports (Basel). 2021 Apr 19;9(4):53. doi: 10.3390/sports9040053 (PMC8072970; doi:10.3390/sports9040053)
Supplement: Supplementary file 1 [file sports-09-00053-s001.zip]

Archive with 2 entries (2 files):
- Electronic Supplementary Material Table S1_MaryamA.pdf
- Electronic Supplementary Material Table S2. MaryamA.pdf
